# Supplementary material for: Worldwide Enucleation Techniques and Materials for Treatment of Retinoblastoma: An International Survey
Source: PLoS One. 2015 Mar 13;10(3):e0121292. doi: 10.1371/journal.pone.0121292 (PMC4358947; doi:10.1371/journal.pone.0121292)
Supplement: S1 Dataset — (XLSX) [file pone.0121292.s002.xlsx]

## Sheet: Blad1
developmentstatus	countrynumber	numbernewrb	percentenucleation	enucleatedbythissurgeon	detachment	primaryimplant	whynoomplant1	whynoimplant	numberdermisfat	reasondermisfat	musclessuture	implantsize	porousvsnonporous	nracryl	nrsilicone	nrglass	nrmedpor	nrha	nrfci3	nrbioceramic	nrmedporsst	medporcoi	nrmedporquadmotility	nrmedporsstmultipurpose	typeofimplantreason	reason2	wrap	kindofwrap	reasonwrap	reattachmuscle	locationmuscle	peg	growthstimulation
developed	14	1-5	0	0	scissor	primary artificial implant						largest	non porous	none		none									availability	experience	no, bare			myoconjunctival technique		none	replacement of implant
developed	32	1-5	0	0	scissor	primary artificial implant						largest	porous					none							outcome		prefab wrap	polytetrafluoroethylene	prefab	at the wrapping	C paracentral	none	no
developed	25	1-5	10	1	scissor	implant at later stage						largest	porous					1-10	1-10						outcome		prefab wrap	vicryl	prefab	to eachother	C paracentral		replacement of implant
developed	23	1-5	50	1	scissor	primary dermis fat implant				outcome	at the dermis fat		dermis fat																				replacement of implant
developed	13	1-5	50	1	scissor	primary artificial implant						largest	porous				1-10								outcome	experience	no, bare			to the implant	A corners to eachother	none	no
developed	14	1-5	50	2	snare	primary artificial implant						largest	porous							1-10					availability	costs	prefab wrap	vicryl	prefab	at the wrapping	C paracentral	none	no
developed	3	1-5	100	2	scissor	primary artificial implant						largest	non porous		1-10										experience		yes	dermisfat	other	to the implant	C paracentral	none	other
developed	3	1-5	50	2	scissor	primary artificial implant						ussually .. size	porous				1-10								availability	costs	no, bare			to the implant	C paracentral	none	no
developed	3	1-5	100	2	scissor	primary artificial implant						largest	porous								1-10				availability	easy	no, bare			to the implant	C paracentral	none	no
developed	3	1-5	100	3	scissor	primary artificial implant						largest	porous										1-10		outcome		no, bare			to eachother		none	no
developed	3	6-10	0	0	scissor	primary artificial implant						largest	both												easy	experience	no, bare			no loose		none	no
developed	10	6-10	2	1	scissor	primary artificial implant						largest	porous							1-10					outcome	easy	prefab wrap		outcome	at the wrapping	C paracentral	none	no
developed	7	6-10	25	3	scissor	primary artificial implant						largest	porous				1-10								outcome	costs	no, bare			to eachother		none	no
developed	15	6-10	70	4	scissor	primary artificial implant						largest	porous						1-10	1-10					availability	outcome	yes	sclera	costs	at the wrapping	C paracentral	none	no
developed	4	6-10	70	4	scissor	primary artificial implant						largest	porous								1-10				experience	easy	no, bare			to the implant	A corners to eachother	none	no
developed	5	11-15	80	5	snare	primary artificial implant						largest	non porous	1-10											costs	outcome	yes	sclera	experience	at the wrapping	A corners to eachother	none	no
developed	5	11-15	60	6	snare	primary artificial implant						largest	non porous	1-10											outcome		yes	sclera	outcome	at the wrapping	A corners to eachother	none	no
developed	26	16-20	5	5	scissor	no, empty socket	follow up	lack of cosmetic difference			to eachother		no implant
developed	3	16-20	40	5	scissor	primary artificial implant						largest	porous				1-10								outcome	easy	yes	sclera	ease of use	at the wrapping	C paracentral	none	no
developed	3	21-25	4	2	snare	primary artificial implant						largest	porous								1-10				outcome		yes	sclera	outcome	at the wrapping	C paracentral	none	other	prothese
developed	3	21-25	35	8	scissor	primary artificial implant						largest	porous					1-10						1-10	availability	experience	yes	sclera	experience	yes both to implant or wrap	other	none	no
developed	9	26-30	65	16	scissor	primary artificial implant						ussually .. size	porous								11-20				outcome	easy	no, bare			to the implant	C paracentral	none	injectables
developed	11	31-35	40	11	snare	primary artificial implant						largest	porous						1-10						outcome	experience	prefab wrap	vicryl	prefab	at the wrapping	A corners to eachother	none	no
developed	3	40-50	35	4	scissor	primary artificial implant						largest	porous				1-10								availability	easy	no, bare			to the implant	A corners to eachother	none	no
developed	3	40-50	35	15	scissor	primary artificial implant						largest	porous								11-20				availability	outcome	no, bare			to the implant	C paracentral	2014-10-01	no
developed	3	40-50	50	25	scissor	primary artificial implant						largest	porous											21-30	outcome	experience	no, bare			to the implant	C paracentral	none	no
developed	8	40-50	80	35	scissor	primary artificial implant						ussually .. size	porous				>30								outcome	easy	no, bare			to eachother		none	no
developed	3	50-100	5	5	scissor	primary artificial implant						largest	non porous		1-10										outcome	experience	no, bare			no loose		none	no
developed	3	50-100	15	8	scissor	primary artificial implant						largest	non porous		1-10										outcome	experience	no, bare			no loose		none	no
developed	6	50-100	45	23	scissor	no, empty socket	lack of availability				to eachother		no implant																				no
developed	12	50-100	50	25	snare	primary artificial implant						ussually .. size	porous					>30							outcome	experience	yes	vicryl	ease of use	at the wrapping	C paracentral	none	no
developed	3	>100	15	10	scissor	primary artificial implant						largest	porous				1-10	11-20							availability	experience	prefab wrap		prefab	to the implant	C paracentral	none	no
developed	3	>100	15	30	scissor	primary artificial implant						largest	porous					30							outcome	experience	prefab wrap	other	prefab	to the implant	C paracentral	none	no
not developed	20	1-5	95	1	scissor	primary artificial implant						largest	non porous	1-10											availability		no, bare			to the implant	B central over eachother	none	no
not developed	19	1-5	100	1	scissor	depends						largest	non porous			1-10									costs	outcome	yes	polytetrafluoroethylene	availability	at the wrapping	other	none	no
not developed	16	1-5	100	3	scissor	primary artificial implant						largest	porous				1-10					1,00			outcome	easy	prefab wrap	vicryl	ease of use	yes both to implant or wrap	D original muscle insertion	none	no
not developed	20	1-5	100	4	scissor	primary artificial implant						largest	non porous	1-10											availability	costs	no, bare			myoconjunctival technique		none	no
not developed	30	6-10	10	0	scissor	no, empty socket		follow up			to eachother		no implant																				no
not developed	15	6-10	16	1	scissor	primary artificial implant						ussually .. size	porous				1-10								easy	experience	depends	sclera	costs	at the wrapping	C paracentral	none	expanders
not developed	27	6-10	50	5	scissor	no, empty socket	follow up				to eachother		no implant																				replacement of implant
not developed	18	11-15	40	4	scissor	primary artificial implant						ussually .. size	both	1-10			1-10								costs	outcome	no, bare			to eachother		none	no
not developed	2	11-15	5	5	scissor	depends						ussually .. size	both	1-10	>30				1-10						availability	costs	depends	vicryl	availability	yes both to implant or wrap	other	none	no
not developed	2	16-20	25	5	scissor	primary artificial implant						largest	porous					1-10							availability	protocol	yes	sclera	outcome	yes both to implant or wrap	B central over eachother	none	no
not developed	28	21-25	80	7	scissor	no, empty socket	follow up	lack of experience			loose		no implant																				no
not developed	21	26-30	50	12	scissor	primary artificial implant						always same	both	1-10	1-10										availability	costs	no, bare			no loose		none	no
not developed	1	26-30	80	14	scissor	depends		follow up				largest	porous				1-10	11-20							easy	availability	no, bare			to eachother		none	no
not developed	17	26-30	80	20	scissor	primary artificial implant						largest	non porous	11-20											costs	outcome	yes	sclera	costs	at the wrapping	C paracentral	none	no
not developed	22	31-35	100	34	scissor	primary artificial implant						always same	non porous			>30									availability	costs	no, bare			myoconjunctival technique		none	no
not developed	31	36-40	35	10	both	no, empty socket	lack of experience	costs			loose		no implant																				no
not developed	29	36-40	70	20	scissor	no, empty socket	follow up				fornices		no implant																				no
not developed	29	36-40	70	20	scissor	no, empty socket	follow up				fornices		no implant																				no
not developed	31	40-50	80	15	scissor	no, empty socket	follow up				loose		no implant																				no
not developed	24	50-100	20	10	scissor	dermis fat later stage			0		fornices		dermis fat												costs	outcome							no
not developed	17	50-100	30	15	scissor	primary artificial implant						largest	non porous	11-20											costs	outcome	no, bare			myoconjunctival technique		none	no
not developed	24	50-100	23	19	scissor	no, empty socket	follow up				fornices		no implant																				no
not developed	2	50-100	35	22	scissor	primary artificial implant						ussually .. size	non porous		21-30										costs	outcome	no, bare			myoconjunctival technique		21-30	no
not developed	17	>100	50	30	scissor	primary artificial implant						largest	non porous	21-30											availability	costs	no, bare	sclera	costs	myoconjunctival technique		none	other
not developed	17	>100	30	60	scissor	primary artificial implant						ussually .. size	non porous		>30										costs	availability	no, bare			myoconjunctival technique
